# Supplementary material for: Recent Advances in Purple Sweet Potato Anthocyanins: Extraction, Isolation, Functional Properties and Applications in Biopolymer-Based Smart Packaging
Source: Foods. 2024 Oct 30;13(21):3485. doi: 10.3390/foods13213485 (PMC11545044; doi:10.3390/foods13213485)
Supplement: Supplementary file 1 [file foods-13-03485-s001.zip]

Archive with 1 entries (1 files):
- foods-3260080-supplementary.pdf
